# Supplementary material for: Three eruptions at the Fagradalsfjall Volcano in Iceland show rapid and predictable microbial community establishment
Source: Commun Biol. 2025 Nov 24;8:1657. doi: 10.1038/s42003-025-09044-1 (PMC12644735; doi:10.1038/s42003-025-09044-1)
Supplement: Supplementary file 4 — Supplementary Data 1 [file 42003_2025_9044_MOESM4_ESM.xlsx]

## Sheet: Sheet1
Supplementary Data 1. Lava sample list and environmental parameters. Weather parameters T, F, and RH are measured via the Festerfjall weather station at the time of sampling where T is air temperature, F is wind speed (m/s), and RH is relative humidity (%). H2O is the volumetric water content (%). Sample L416’s eruption is labelled as Fagradalsfjall* because it was the result of a squeeze out of …
ID	Lava Type	Site Name	Air T	Lava T	Emplacement Date	Eruption	Age	pH	H2O	T	F	RH
L002		Gelingadalir (63.8887 N 22.2682 W)			2021-03-23	2021	0			0	1.6	97
L022		New Flow (63.8929 N 22.2399 W)		139	2021-05-04	2021	0	7.7	0.008	6.5	5	37
L001		Gelingadalir 4 (63.8894 N 22.2687 W)			2021-03-23	2021	0			0	1.6	97
L003		Gelingadalir 2 (63.8881 N 22.2671 W)			2021-03-23	2021	0			0	1.6	97
L004		Gelingadalir 3 (63.8924 N 22.2754 W)			2021-03-23	2021	0			0	1.6	97
L301	Spatter	Litli-Hrutur Fissure (63.9219 N 22.2006 W)	17.8	21.6	2023-07-10	2023	9		0.013	15	4.8	60
L221d2	Spatter	Meradalir Fissure (63.9001 N 22.2470 W)	18	33.7	2022-08-03	2022	10	4.6		10.8	5.1	78
L005	Spiny	Site 1 (63.8948 N 22.2457 W)	8	25.6	2021-04-06	2021	12	6.3	0.016	2.1	8.1	90
L006	Rubbly	Site 2 (63.8944 N 22.2488 W)	8	9.5	2021-04-06	2021	12	6.8	0.026	2.1	8.1	90
L011	Spiny	Site 1 (63.8948 N 22.2457 W)		10.5	2021-04-06	2021	21			7.7	3.6	80
L012	Rubbly	Site 2 (63.8944 N 22.2488 W)		9.2	2021-04-06	2021	21			7.7	3.6	80
L020	Spiny	Site 1 (63.8948 N 22.2457 W)		11.1	2021-04-06	2021	28	7.3	0.002	6.1	6	37
L021	Rubbly	Site 2 (63.8944 N 22.2488 W)		14.9	2021-04-06	2021	28	6.7	0.009	6.1	6	37
L307	Spatter	Litli-Hrutur Fissure (63.9219 N 22.2006 W)	14.2	11.8	2023-07-10	2023	30	7.9		15.1	5.2	47
L027	Spiny	Site 3 (63.8951 N 22.2511 W)		7.5	2021-04-06	2021	35	6.3	0.012	7.1	5.2	46
L025	Spiny	Site 1 (63.8948 N 22.2457 W)		9.2	2021-04-06	2021	35			6	4.7	47
L026	Rubbly	Site 2 (63.8944 N 22.2488 W)		11.3	2021-04-06	2021	35			6	4.7	47
L030	Spiny	Site 1 (63.8948 N 22.2457 W)	11.7	10	2021-04-06	2021	45	6.9	0.002	8.4	6.5	39
L031	Rubbly	Site 2 (63.8944 N 22.2488 W)	11.3	10.4	2021-04-06	2021	45	6.7	0.003	8.4	6.5	39
L032	Spiny	Site 3 (63.8951 N 22.2511 W)	8.6	7.7	2021-04-06	2021	45	6.8	0.001	8.3	6.1	46
L034	Rubbly	Site 2 (63.8944 N 22.2488 W)	11.5	15.1	2021-04-06	2021	56			8.2	8.4	81
L041	a'a	Site B (63.8969 N 22.2631 W)	9.7	9.6	2021-04-13	2021	63	7.2	0.001	9.9	4.4	50
L037	Spiny	Site 3 (63.8951 N 22.2511 W)	13.2	14.6	2021-04-06	2021	63	6.6	0.008	10.5	5	79
L040	Slabby	Site A (63.8962 N 22.2679 W)	9.4	9.6	2021-04-12	2021	64	6.4	0.008	10.1	5.3	50
L042	Spiny	Site C (63.8952 N 22.2603 W)	11.3	10.4	2021-04-12	2021	64	6.5	0.002	9.9	4.4	50
L043	Spiny	Site 3 (63.8951 N 22.2511 W)	10.8	12.3	2021-04-06	2021	70	6.7	0	9.5	3.9	49
L044	Spiny	Site 4 (63.8953 N 22.2510 W)	12.8	13.8	2021-04-06	2021	70			9.5	3.9	49
L046	a'a	Site B (63.8969 N 22.2631 W)	16.7	16.6	2021-04-13	2021	80	8.8	0.01	15.4	3.6	69
L045	Slabby	Site A (63.8962 N 22.2679 W)	16.3	21.1	2021-04-12	2021	81	6.2	0.017	15.3	4	69
L047	Spiny	Site C (63.8952 N 22.2603 W)	16.4	18	2021-04-12	2021	81	8.4	0.012	15.4	3.3	68
L049	Spiny	Site 4 (63.8953 N 22.2510 W)	19.2	30.8	2021-04-06	2021	87	6		16.3	3	57
L048	Spiny	Site 3 (63.8951 N 22.2511 W)	18.3	22.8	2021-04-06	2021	87	8.8	0.001	16.9	3.1	56
L051	a'a	Site B (63.8969 N 22.2631 W)	9.1	9.4	2021-04-13	2021	93	6.9	5.088	9.5	10.5	100
L050	Slabby	Site A (63.8962 N 22.2679 W)	9.4	9.7	2021-04-12	2021	94	6	10.731	10.4	10.4	92
L052	Spiny	Site C (63.8952 N 22.2603 W)	9.5	9.3	2021-04-12	2021	94	6.1	12.171	9.5	11.6	100
L210	Fumarole	Fumarole Site 2 (63.8875 N 22.2284 W)	5	27	2021-07-27	2021	345*	6.2	0.163	8.9	4.5	100
L209	Fumarole	Fumarole Site 1 (63.8877 N 22.2341 W)	6	30	2021-07-27	2021	345*	5.5	8.648	9	4.5	100
L304	Spatter	Meradalir Fissure (63.9001 N 22.2470 W)	14.8	15.6	2022-08-03	2022	355	6.7	0.088	11.6	3.7	100
L401	Spatter	Litli-Hrutur Fissure (63.9219 N 22.2006 W)		13.1	2023-07-10	2023	390			13.3	6.5	63
L402	Spatter	Litli-Hrutur Fissure SW (63.9220 N 22.2010 W)		12.9	2023-07-10	2023	390			13.3	6.5	63
L403	Spatter	Litli-Hrutur Fissure E (63.9218 N 22.2011 W)		11.7	2023-07-10	2023	390			13.3	6.5	63
L404	Platy	Litli-Hrutur Margin (63.9208 N 22.2013 W)		13.2	2023-07-10	2023	390			13.3	6.5	63
L206	Shelly	Shelly Site C (63.8950 N 22.2623 W)	6	6	2021-04-18	2021	443	6.5	1.593	11.1	5.9	92
L203	a'a	Site B (63.8969 N 22.2631 W)	9	9	2021-04-13	2021	448	8.6	0.052	11.4	8.3	85
L205	Spiny	Site C (63.8952 N 22.2603 W)	8	7	2021-04-12	2021	449	7.8	0.065	11.1	5.9	92
L213	Spiny	Site C (63.8952 N 22.2603 W)	11	11	2021-04-12	2021	456			11.7	3.2	69
L212	a'a	Site B (63.8969 N 22.2631 W)	15	14	2021-04-13	2021	457			11.7	3.2	69
L416	Pahoehoe	SE Meradalir (63.8872, 22.2282 W)			2022-08-13	2021*	724			12	2.1	86
L405	Spatter	Meradalir Fissure W (63.9003 N 22.2467 W)		13.4	2022-08-03	2022	731			14.3	7.9	57
L406	Spatter	Meradalir Fissure (63.9001 N 22.2470 W)		11.9	2022-08-03	2022	731			14.3	7.9	57
L407	Spatter	Meradalir Cone (63.8998 N 22.2470 W)		14.6	2022-08-03	2022	731			14.3	7.9	57
L303	a'a	Site B (63.8969 N 22.2631 W)	17.4	14.9	2021-04-13	2021	827	7.6	0.007	13.9	5.1	64
L302	Spiny	Site C (63.8952 N 22.2603 W)	14.4	15.2	2021-04-12	2021	828	7.1	0.041	13.4	5.9	65
L415	Platy	SW Meradalir (63.8880 N 22.2344 W)		14.5	2021-08-08	2021	1094			12	2.1	86
L414	Fumarole	Fumarole Site 1 (63.8877 N 22.2341 W)		14.4	2021-07-27	2021	1106*			12	2.1	86
L410	Shelly	Shelly Site C (63.8950 N 22.2623 W)		12	2021-04-18	2021	1203			13.4	7.1	68
L411	a'a	Site B (63.8969 N 22.2631 W)		12.7	2021-04-13	2021	1208			12.4	2.7	78
L412	Pahoehoe	Green Site B (63.8967 N 22.2636 W)		12.7	2021-04-13	2021	1208			12.4	2.7	78
L408	Spiny	Site C (63.8952 N 22.2603 W)		11.1	2021-04-12	2021	1209			13.4	7.1	68
L409	Rubbly	Ridge near Site C (63.8954 N 22.2609 W)		12.3	2021-04-12	2021	1209			13.4	7.1	68
L413	Pahoehoe	Between Site B and A (63.8966 N 22.2642 W)		12.6	2021-04-12	2021	1209			12.4	2.7	78
