# Supplementary material for: Three eruptions at the Fagradalsfjall Volcano in Iceland show rapid and predictable microbial community establishment
Source: Commun Biol. 2025 Nov 24;8:1657. doi: 10.1038/s42003-025-09044-1 (PMC12644735; doi:10.1038/s42003-025-09044-1)
Supplement: Supplementary file 5 — Supplementary Data 2 [file 42003_2025_9044_MOESM5_ESM.xlsx]

## Sheet: Figure 2
Sample ID	Age	Site_Name	Eruption	d__Bacteria;p__Proteobacteria	d__Bacteria;p__Chloroflexi	Unassigned;__	d__Bacteria;p__Planctomycetota	d__Bacteria;p__Bacteroidota	d__Bacteria;p__Acidobacteriota	d__Bacteria;p__Actinobacteriota	d__Bacteria;p__Verrucomicrobiota	d__Bacteria;p__Firmicutes	d__Bacteria;p__Patescibacteria	d__Bacteria;p__Myxococcota	d__Bacteria;__	d__Bacteria;p__Gemmatimonadota	d__Bacteria;p__WPS-2	d__Bacteria;p__Armatimonadota	d__Bacteria;p__Cyanobacteria	d__Bacteria;p__Nitrospirota	d__Bacteria;p__Bdellovibrionota	d__Bacteria;p__Fusobacteriota	d__Bacteria;p__Methylomirabilota	d__Bacteria;p__Deinococcota	d__Bacteria;p__Dependentiae	d__Bacteria;p__Abditibacteriota	d__Bacteria;p__RCP2-54	d__Bacteria;p__SAR324_clade(Marine_group_B)	d__Bacteria;p__Entotheonellaeota	d__Archaea;p__Crenarchaeota	d__Bacteria;p__Elusimicrobiota	d__Bacteria;p__NB1-j	d__Archaea;p__Thermoplasmatota	d__Bacteria;p__Latescibacterota	d__Bacteria;p__Halanaerobiaeota	d__Bacteria;p__Desulfobacterota	d__Bacteria;p__Sumerlaeota	d__Bacteria;p__Campilobacterota	d__Bacteria;p__GAL15	d__Bacteria;p__Fibrobacterota	d__Bacteria;p__MBNT15	d__Bacteria;p__WS2
L001	0	Gelingadalir 5	Fagradalsfjall	0.374021	0.000525511	0.00372635	0	0.0369769	0	0.174613	0.00339194	0.37746	0	0	0.00334416	0.00788267	0	0	0.0180585	0	0	0	0	0	0	0	0	0	0	0	0	0	0	0	0	0	0	0	0	0	0	0
L006	12	Site 2	Fagradalsfjall	0.336803	0.0240491	0	0.0205312	0.0242222	0.0477811	0.318435	0.0446091	0.0996569	0.00311428	0.00493094	0	0.0355258	0	0.00423888	0.0173015	0.000922749	0.000749733	0.00170132	0	0.00222036	0	0	0	0	0	0.0108423	0	0	0	0	0	0.00236454	0	0	0	0	0	0
L027	35	Site 3	Fagradalsfjall	0.618183	0.0216723	0	0	0.0466367	0.0344014	0.147098	0.00603533	0.117854	0	0	0.00290793	0.00307253	0	0.00170087	0	0	0.000219467	0	0	0.000219467	0	0	0	0	0	0	0	0	0	0	0	0	0	0	0	0	0	0
L037	63	Site 3	Fagradalsfjall	0.304418	0.0324968	0.000445772	0.0307137	0.0563456	0.0606695	0.289573	0.0318281	0.0745776	0.00164936	0.0161369	0.0182766	0.0330317	0	0.00659742	0.0201935	0.00276379	0.00178309	0.00316498	0.000713235	0.00806847	0	0	0	0	0	0.00294209	0	0	0	0.00361075	0	0	0	0	0	0	0	0
L048	87	Site 3	Fagradalsfjall	0.265758	0.0148476	0.0016418	0.0382611	0.0484688	0.0222714	0.114141	0.0118495	0.266543	0	0.00649582	0.140124	0.0053537	0.00913698	0.00149904	0.0369048	0.00107074	0.00221286	0	0	0.00513955	0	0.00214148	0	0	0	0.00613891	0	0	0	0	0	0	0	0	0	0	0	0
L002.	0	Gelingadalir	Fagradalsfjall	0.394497	0.0105693	0	0.00413897	0.032514	0.0145317	0.295307	0.00550655	0.180285	0.00188835	0.0149845	5.43409e-05	0.00642582	0	0	0.00667941	0.00283931	0.00275327	0.0234481	0	0.00120909	0	0	0	0	0	0	0	0	0	0	0	0	0	0.00236836	0	0	0	0
L005.	12	Site 1	Fagradalsfjall	0.272978	0.0172237	0	0.0261264	0.0673053	0.13972	0.198776	0.0474715	0.0877728	0	0.0440684	0.00959832	0.0510404	0	0	0.00462202	0.00917902	0.0103849	0	0.0137328	0	0	0	0	0	0	0	0	0	0	0	0	0	0	0	0	0	0	0
L020.	28	Site 1	Fagradalsfjall	0.21473	0.0331985	0	0.00814287	0.0656079	0.100339	0.29936	0.0724064	0.0717396	0	0.029681	1.85971e-05	0.0593194	0.00581026	2.65673e-05	0	0.00488838	0.00797284	0.0014612	0.00681982	0.00310571	0	0	0	0	0	0.0153718	0	0	0	0	0	0	0	0	0	0	0	0
L021.	28	Site 2	Fagradalsfjall	0.22556	0.0520134	0	0.0347299	0.075669	0.12262	0.258248	0.0901925	0.00812834	0.00175037	0.0295789	0.00277427	0.052757	0	0.00511096	0.0129275	0.00075792	0.000849443	0	0.000474773	0.0123641	0.000483353	0.00221656	0	0.000846583	0	0.00558573	0	0	0	0.00436162	0	0	0	0	0	0	0	0
L022.	0	New Flow	Fagradalsfjall	0.370031	0	0	0	0	0	0.273897	0	0.173234	0	0	0	0	0	0	0	0	0	0.174533	0	0.00830486	0	0	0	0	0	0	0	0	0	0	0	0	0	0	0	0	0	0
L030.	45	Site 1	Fagradalsfjall	0.127508	0.0373432	0	0.0288092	0.0877841	0.0319432	0.45175	0.00760842	0.166737	0	0.0007468	0.000121275	0.0111765	0	0	0.0128041	0	0.00467867	0	0	0.0157147	0	0	0	0	0	0.0152743	0	0	0	0	0	0	0	0	0	0	0	0
L031.	45	Site 2	Fagradalsfjall	0.27322	0.0564851	0	0.0263347	0.0720604	0.0834577	0.214398	0.061276	0.0411331	5.01179e-05	0.0343649	0.00108893	0.0591687	0	0.0147802	0.0237308	0	0.000503457	0	0.000806442	0.00990284	0	0.00359938	0	0	0.00190448	0.0143246	0	0.00372695	0	0.00368366	0	0	0	0	0	0	0	0
L032.	45	Site 3	Fagradalsfjall	0.294679	0	0	0	0.0662378	0.0246792	0.318872	0	0.295532	0	0	0	0	0	0	0	0	0	0	0	0	0	0	0	0	0	0	0	0	0	0	0	0	0	0	0	0	0	0
L040.	64	Site A	Fagradalsfjall	0.335774	0.00625252	0	0.00646874	0.180224	0.0215505	0.132174	0.0159106	0.164319	0	0	0.00971813	0.0610836	0	0	0.0477558	0.0187696	0	0	0	0	0	0	0	0	0	0	0	0	0	0	0	0	0	0	0	0	0	0
L041.	63	Site B	Fagradalsfjall	0.43854	0.0332229	1.1173e-05	9.49705e-05	0.101132	0.0809037	0.223572	0.00844679	0.0751943	0	0.00810042	0.0118434	0	0	0	0	0	0	0	0	0	0	0	0	0	0	0	0	0	0	0	0	0	0	0.0189382	0	0	0	0
L042.	64	Site C	Fagradalsfjall	0.291012	0.115814	0.00026097	0.112591	0.0420161	0.07388	0.0802456	0.0436024	0.0856288	0	0.028722	0.0535448	0.0143022	0.015433	0.0176999	0.0017091	0.00473327	0.00443137	0.00873481	0	0	0	0	0.00128438	0	0	0	0.00425739	0	0	0	0	0	0	0	9.7224e-05	0	0	0
L043.	70	Site 3	Fagradalsfjall	0.221107	0.0183133	0	0.0239394	0.0609522	0.107826	0.166049	0.111894	0.0662887	0.0002677	0.00340111	0.0232548	0.0222147	0.00757021	0.00491076	0.142965	0	0	0.00703042	0	0.00215477	0	0	0	0	0	0.00986102	0	0	0	0	0	0	0	0	0	0	0	0
L044.	70	Site 4	Fagradalsfjall	0.13066	0.0853772	0	0	0.0841911	0.0811624	0.219469	0.05384	0.0638158	0	0.0635405	0.00148261	0.0233405	0	0	0	0	0	0.193121	0	0	0	0	0	0	0	0	0	0	0	0	0	0	0	0	0	0	0	0
L045.	81	Site A	Fagradalsfjall	0.071606	0	0	0.00369548	0	0	0.087202	0	0.832199	0	0	0	0	0	0	0.00529748	0	0	0	0	0	0	0	0	0	0	0	0	0	0	0	0	0	0	0	0	0	0	0
L046.	80	Site B	Fagradalsfjall	0.264033	0.0157753	0	0	0.00165492	0	0.474986	0	0.225643	0	0.0160479	0.0013288	4.86741e-05	0.000126553	0	0	0	0	0	0	0	0	0	0	0	0	0	0	0	0	0	0	0	0	0.000355321	0	0	0	0
L047.	81	Site C	Fagradalsfjall	0.174165	0.0267298	3.79792e-05	0.015055	0.013832	0.0115229	0.160394	0.00618301	0.528549	0	0.00782372	0.0264259	0.00593995	4.5575e-05	0.00175464	0.0191339	0	0	9.87459e-05	0	0.00230914	0	0	0	0	0	0	0	0	0	0	0	0	0	0	0	0	0	0
L049.	87	Site 4	Fagradalsfjall	0.201465	0.0147205	0.025834	0.0171103	0.03458	0.0498262	0.313291	0.0655979	0.173111	0.000363859	0.00527819	0.0512951	0.0031175	0.00482	0.00322981	0.024666	0	0.000835527	3.59366e-05	0	0.00542194	0	0.00342297	0	0	0	0.00197652	0	0	0	0	0	0	0	0	0	0	0	0
L050.	94	Site A	Fagradalsfjall	0.139766	0.0445392	0.000179253	0.0243919	0.0520678	0.00532685	0.0878778	0.0163729	0.560584	4.73498e-05	0.0361752	0.00804608	0	0	0	0.00538773	0	0.00379813	0.0121215	0	0	0	0	0	0	0	0	0	0	0	0	0	0.00331787	0	0	0	0	0	0
L051.	93	Site B	Fagradalsfjall	0.28837	0.0419486	0	0.0215577	0.0630755	0.026397	0.296858	0.0422148	0.157575	0.00219257	0.000203596	0.00486281	0	0.000242749	0	0.00342198	0	0.000892689	0.0170003	0	0.0251441	0	0	0	0	0	0.00804203	0	0	0	0	0	0	0	0	0	0	0	0
L052.	94	Site C	Fagradalsfjall	0.156704	0.0660247	0.000425669	0.011309	0.0205126	0.00343987	0.194916	0.00756425	0.513219	0	0.00136904	0.00218012	0.00501599	0.00975587	0.00404961	0	0	0	0	0	0	0	0	0	0	0	0	0	0	0	0	0	0.00351465	0	0	0	0	0	0
L203.	448	Site B	Fagradalsfjall	0.345007	0.0132061	9.32198e-05	0.00198869	0.0997452	0.016966	0.0603443	0	0.0264434	0.000403953	0.000155366	0.414859	0.00161581	0.00475421	0.00242372	0.011435	0	0	0	0	0.000279659	0	0	0	0	0.000279659	0	0	0	0	0	0	0	0	0	0	0	0	0
L205.	449	Site C	Fagradalsfjall	0.630789	0.0149101	0	0.00344795	0.0291678	0.0799553	0.0462212	0.00111826	0.0860125	0	0.00177057	0.091231	0.000279564	0.00782779	0.00372752	0.0023297	0	0.000279564	0	0	0.00093188	0	0	0	0	0	0	0	0	0	0	0	0	0	0	0	0	0	0
L206.	443	Shelly Site C	Fagradalsfjall	0.166548	0.0266335	0.012429	0	0.0333807	0.0181108	0.110085	0	0.386364	0	0.0287642	0.106179	0.0138494	0.0429688	0	0.0475852	0	0	0	0	0.00710227	0	0	0	0	0	0	0	0	0	0	0	0	0	0	0	0	0	0
L212.	457	Site B	Fagradalsfjall	0.691965	0.00551378	0.000117942	0.00032434	0.0583518	0.095415	0.0297803	8.84564e-05	0.010084	0	0.00032434	0.103877	0	0.00156273	0.00209347	0.000265369	0	0	0.000147427	0	8.84564e-05	0	0	0	0	0	0	0	0	0	0	0	0	0	0	0	0	0	0
L213.	456	Site C	Fagradalsfjall	0.525042	0.0409926	0.000102482	0.00654418	0.089642	0.0184174	0.138555	0.000936974	0.0711222	0	0.00329405	0.0910914	0	0.00570968	0	0.000307445	0	0	0.00355757	0	0.00314765	0	0	0	0	0	0.00153722	0	0	0	0	0	0	0	0	0	0	0	0
L221d2.	10	Meradalir Fissure	Meradalir	0.202252	0.0508341	0	0	0.0258408	0	0.563038	0	0.128437	0	0.0295983	0	0	0	0	0	0	0	0	0	0	0	0	0	0	0	0	0	0	0	0	0	0	0	0	0	0	0	0
L301.	9	Litli-Hrutur Fissure	Litli Hrutur	0.592551	0	0	0	0.0579604	0.0277902	0.233337	0	0.00999406	0	0	0	0	0	0	0	0	0	0	0	0	0	0.0783673	0	0	0	0	0	0	0	0	0	0	0	0	0	0	0	0
L302.	828	Site C	Fagradalsfjall	0.405055	0.00182798	0	0.00168701	0.117433	0.103979	0.0817	0.000277252	0.00131107	0.000549804	7.04877e-05	0.027415	0	0.245579	0.00899423	0.000371235	0	0.00297928	1.40975e-05	0	0.000695479	1.87967e-05	0	0	0	0	2.34959e-05	0	0	0	0	1.87967e-05	0	0	0	0	0	0	0
L303.	827	Site B	Fagradalsfjall	0.468888	0.000824602	1.86e-05	0.000440201	0.339234	0.0236406	0.0617087	6.20001e-05	0.000477401	0	9.30002e-05	0.0768058	1.24e-05	0.00717961	0.0135408	8.06002e-05	0	4.96001e-05	0	0	0.00691921	0	2.48e-05	0	0	0	0	0	0	0	0	0	0	0	0	0	0	0	0
L304.	355	Meradalir Fissure	Meradalir	0.368988	0.00240632	0.000117381	0.000117381	0.0578983	0.0235056	0.379376	0	0.0226252	0.000616251	0.00493001	0.0696364	0.00211286	0.0585732	0.00437245	0.000616251	0	0.00190744	0	0	0.0022009	0	0	0	0	0	0	0	0	0	0	0	0	0	0	0	0	0	0
L307.	30	Litli-Hrutur Fissure	Litli Hrutur	0.278658	0.0555373	0.000148914	0.0215613	0.0607885	0.0105808	0.422517	0.00931891	0.0723803	0	0.013222	0.0131829	0.00181832	0	0	0.0053139	0	0	0.00801787	0	0.0113097	0.0021475	3.13504e-05	0	0	0	0	0	0	0	0	0	0	0	0	0	0.013465	0	0
L003	0	Gelingadalir 2	Fagradalsfjall	0.357122	0.104158	0	0.0867928	0.021926	0.123529	0.185956	0.0306569	0.00440159	0	0.0217139	0.00080511	0.0191009	0	0.0189707	0	0.00628661	0	0	0.00194287	0.00507653	0	0	0	0	0	0.00944438	0	0	0	0.00211643	0	0	0	0	0	0	0	0
L004	0	Gelingadalir 3	Fagradalsfjall	0.343868	0.0686182	0	0	0.00990443	0.0488905	0.359707	0	0.149384	0	0	0	0	0	0	0.0196292	0	0	0	0	0	0	0	0	0	0	0	0	0	0	0	0	0	0	0	0	0	0	0
L011	21	Site 1	Fagradalsfjall	0.156662	0.00947069	0	0.0870588	0.0699882	0.159647	0.168313	0.0921346	0.0880079	0	0.0793488	2.75111e-05	0	0	0.0121805	0	0	0	0	0	0	0	0	0	0	0	0.0771617	0	0	0	0	0	0	0	0	0	0	0	0
L012	21	Site 2	Fagradalsfjall	0.239933	0.0498064	0	0.131696	0.0724267	0.0893781	0.163735	0.0838085	0.0745994	0	0.00368916	0	0.0149386	0	0.0093911	0.0573061	0	0	0	0	0.00505123	0	1.10289e-05	0	0	0	0.00422958	0	0	0	0	0	0	0	0	0	0	0	0
L025	35	Site 1	Fagradalsfjall	0.240095	0.0539154	0	0.026386	0.0415198	0.118801	0.182016	0.141247	0.0120203	0.00228092	0.021701	0.00921751	0.0740274	0.000914715	0.00824416	0.00869565	0.00097335	0.00449735	0	0.0019467	0.000392858	0.00317805	0	0	0	0.000146589	0.0439063	0	0	0.00189979	0	0	0.00197602	0	0	0	0	0	0
L026	35	Site 2	Fagradalsfjall	0.179054	0.0505503	0	0.0328055	0.0698675	0.128852	0.243537	0.131536	0.00817049	0.000836703	0.01583	0.00240903	0.0628088	0.000876011	0.0119609	0.021597	0.000949012	0.00109501	0	0.00133086	0.00547507	0.000578392	0.00133086	0.000623315	0.000920934	0.000454852	0.0237983	0	0	0.00043239	0.000207772	0	0.00104447	0.000101078	0	0	0	0.000471698	0.00049416
L034	56	Site 2	Fagradalsfjall	0.228545	0.0426112	0	0.0256353	0.0879137	0.0878935	0.206718	0.0943596	0.00447441	0.000605559	0.00677553	0.00174266	0.0518695	0.000652658	0.0099379	0.0208716	0.00055846	0.000915067	0	0.00156773	0.0816294	0.000134569	0.00086124	0.000107655	0.000181668	0.000403706	0.0422276	9.41981e-05	2.01853e-05	6.05559e-05	0.000477719	0	7.40128e-05	0	0	0	8.07412e-05	0	0
L401	390	Litli-Hrutur Fissure	Litli Hrutur	0.740294	0.00065683	0	0.000276807	0.112552	0.00105562	0.00772244	3.75331e-05	0.000417556	3.28415e-05	1.87666e-05	0.126946	0.000168899	0	0.00169368	4.69164e-05	0	0.000938328	0	0	0.007014	0	0.000126674	0	0	0	0	0	0	0	0	0	0	0	0	0	0	0	0
L402	390	Litli-Hrutur Fissure SW	Litli Hrutur	0.680846	0.000340852	0	2.13032e-05	0.24037	0.000900061	0.0047666	6.39097e-05	0.000442042	0	6.39097e-05	0.0648736	2.13032e-05	8.52129e-05	0.000782894	0	0	0.000159774	0	0	0.00626315	0	0	0	0	0	0	0	0	0	0	0	0	0	0	0	0	0	0
L403	390	Litli-Hrutur Fissure E	Litli Hrutur	0.632311	0.00155689	1.11605e-05	0.000468742	0.250292	0.00507246	0.0255855	0.000256692	0.000329236	2.23211e-05	0.00138391	0.0662098	0.000340396	0.000128346	0.00869963	0.000379458	0	0.00222653	0	0	0.00470974	0	1.67408e-05	0	0	0	0	0	0	0	0	0	0	0	0	0	0	0	0
L404	390	Litli-Hrutur Margin	Litli Hrutur	0.822811	0.000379941	0	0.000362132	0.120073	0.0025646	0.00629872	3.56195e-05	0.000290893	0	1.18732e-05	0.030989	8.90488e-05	0.000267146	0.00689238	0.000154351	0	0.00445838	1.18732e-05	0	0.00429215	0	1.78098e-05	0	0	0	0	0	0	0	0	0	0	0	0	0	0	0	0
L405	731	Meradalir Fissure W	Meradalir	0.390606	0.00370652	0	0.00753892	0.288339	0.0492384	0.136167	0.000186491	0.000456904	3.72983e-05	0.00128679	0.00330556	0.000242439	0.103727	0.0106347	0.00186025	0	0.000662045	0	0	0.00196282	0	0	0	0	0	4.19606e-05	0	0	0	0	0	0	0	0	0	0	0	0
L406	731	Meradalir Fissure	Meradalir	0.306207	0.000644771	0	0.0105117	0.242023	0.169965	0.149274	0.000175847	0.000175847	0	0.0252437	0.0220004	7.8154e-05	0.0108439	0.0308513	0.00199293	0	0.0204373	0.000214924	0	0.00885094	0	0.000508001	0	0	0	0	0	0	0	0	0	0	0	0	0	0	0	0
L407	731	Meradalir Cone	Meradalir	0.493727	0.00363013	0	0.00936502	0.149687	0.0372413	0.116513	0.000945962	9.45962e-05	0.000289701	0.0161168	0.00954239	0.00109968	0.106634	0.00369516	0.0293603	0	0.0191616	0	0	0.00284971	0	0	0	0	0	4.72981e-05	0	0	0	0	0	0	0	0	0	0	0	0
L408	1209	Site C	Fagradalsfjall	0.379637	0.00268428	0	0.020481	0.164586	0.122108	0.0719788	0.000523434	6.71069e-05	0.000348956	0.00116766	0.0141596	5.36855e-05	0.197737	0.0191255	0.00146293	0	0.00225479	0.000362377	0	0.00126161	0	0	0	0	0	0	0	0	0	0	0	0	0	0	0	0	0	0
L409	1209	Ridge near Site C	Fagradalsfjall	0.467001	0.0029603	0	0.0114736	0.0864291	0.150375	0.0726627	0.000425664	2.90225e-05	0.000483709	0.000425664	0.00896796	0	0.135206	0.0577161	0.000299899	0	0.00216701	0	0	0.00334726	0	2.90225e-05	0	0	0	0	0	0	0	0	0	0	0	0	0	0	0	0
L410	1203	Shelly Site C	Fagradalsfjall	0.475431	9.49747e-05	0	0.00045113	0.119466	0.261263	0.0307955	0	0	0	0	0.0152909	0	0.0814052	0.0158014	0	0	0	0	0	0	0	0	0	0	0	0	0	0	0	0	0	0	0	0	0	0	0	0
L411	1208	Site B	Fagradalsfjall	0.681045	0.000495482	0	0.00670252	0.0930515	0.10115	0.031828	0	6.30614e-05	0.00109006	0	0.00331523	0	0.00872949	0.0674757	0.000162158	0	0.00241435	0	0	0.00211706	0	0.000360351	0	0	0	0	0	0	0	0	0	0	0	0	0	0	0	0
L412	1208	Green Site B	Fagradalsfjall	0.636259	0.000227596	0	0.000213371	0.23505	0.0138976	0.0759175	0	0	0.000327169	4.26743e-05	0.0145235	0	0.0141679	0.00662873	0	0	0.00199147	0	0	0.000753912	0	0	0	0	0	0	0	0	0	0	0	0	0	0	0	0	0	0
L413	1209	Between Site B and C	Fagradalsfjall	0.509248	0.00111497	1.72864e-05	0.0362063	0.0805113	0.118982	0.0932946	0.00043216	0.000164221	0.00110633	0.00851354	0.0104583	3.45728e-05	0.104436	0.0294474	0.00221266	0	0.00179778	0.000492662	0	0.00152984	0	0	0	0	0	0	0	0	0	0	0	0	0	0	0	0	0	0
L415	1094	SW Meradalir	Fagradalsfjall	0.571328	0.00100595	0	0.00100595	0.189747	0.0237481	0.0841324	0.000535427	9.19421e-05	0	3.24501e-05	0.0234398	0.000140617	0.0999519	0.0032991	0.00110331	0	5.40836e-05	0	3.24501e-05	0.000319093	0	3.24501e-05	0	0	0	0	0	0	0	0	0	0	0	0	0	0	0	0
L416	724	SE Meradalir	Fagradalsfjall*	0.308281	0.00476588	0	0.00287494	0.427405	0.0126425	0.20296	0.000231265	0.000625777	0.000240334	7.70884e-05	0.0168869	0.000321958	0.0114227	0.00146921	0.0010611	0	0	0	0	0.00869285	0	0	0	0	4.08115e-05	0	0	0	0	0	0	0	0	0	0	0	0	0

## Sheet: Figure 3 Beta Distances
SampleID	Site_Name	Age	Distance to previous time point	Metric
L011	Site 1	21	0.985507	Jaccard
L011	Site 1	21	0.339558	UniFrac
L012	Site 2	21	0.939216	Jaccard
L012	Site 2	21	0.296707	UniFrac
L020.	Site 1	28	0.972145	Jaccard
L020.	Site 1	28	0.310059	UniFrac
L021.	Site 2	28	0.946043	Jaccard
L021.	Site 2	28	0.271136	UniFrac
L307.	Litli-Hrutur Fissure	30	0.971193	Jaccard
L307.	Litli-Hrutur Fissure	30	0.343365	UniFrac
L025	Site 1	35	0.938089	Jaccard
L025	Site 1	35	0.249906	UniFrac
L026	Site 2	35	0.873382	Jaccard
L026	Site 2	35	0.14491	UniFrac
L030.	Site 1	45	0.964444	Jaccard
L030.	Site 1	45	0.35698	UniFrac
L031.	Site 2	45	0.89883	Jaccard
L031.	Site 2	45	0.192732	UniFrac
L034	Site 2	56	0.882353	Jaccard
L034	Site 2	56	0.175454	UniFrac
L037	Site 3	63	0.993952	Jaccard
L037	Site 3	63	0.360722	UniFrac
L043.	Site 3	70	0.924585	Jaccard
L043.	Site 3	70	0.263468	UniFrac
L046.	Site B	80	0.971963	Jaccard
L046.	Site B	80	0.330643	UniFrac
L045.	Site A	81	0.983936	Jaccard
L045.	Site A	81	0.369333	UniFrac
L047.	Site C	81	0.948849	Jaccard
L047.	Site C	81	0.354593	UniFrac
L048	Site 3	87	0.940972	Jaccard
L048	Site 3	87	0.379412	UniFrac
L049.	Site 4	87	0.996942	Jaccard
L049.	Site 4	87	0.418678	UniFrac
L051.	Site B	93	0.965517	Jaccard
L051.	Site B	93	0.25866	UniFrac
L050.	Site A	94	0.933934	Jaccard
L050.	Site A	94	0.234863	UniFrac
L052.	Site C	94	0.903571	Jaccard
L052.	Site C	94	0.19307	UniFrac
L304.	Meradalir Fissure	355	0.982955	Jaccard
L304.	Meradalir Fissure	355	0.326635	UniFrac
L401	Litli-Hrutur Fissure	390	0.980501	Jaccard
L401	Litli-Hrutur Fissure	390	0.518955	UniFrac
L203.	Site B	448	0.949861	Jaccard
L203.	Site B	448	0.586123	UniFrac
L205.	Site C	449	0.93883	Jaccard
L205.	Site C	449	0.397822	UniFrac
L213.	Site C	456	0.881423	Jaccard
L213.	Site C	456	0.165536	UniFrac
L212.	Site B	457	0.88	Jaccard
L212.	Site B	457	0.373162	UniFrac
L406	Meradalir Fissure	731	0.859903	Jaccard
L406	Meradalir Fissure	731	0.357923	UniFrac
L303.	Site B	827	0.827309	Jaccard
L303.	Site B	827	0.409729	UniFrac
L302.	Site C	828	0.903134	Jaccard
L302.	Site C	828	0.338873	UniFrac
L411	Site B	1208	0.656827	Jaccard
L411	Site B	1208	0.309866	UniFrac
L408	Site C	1209	0.659942	Jaccard
L408	Site C	1209	0.135935	UniFrac

## Sheet: Figure 3 Features
SampleID	Site_Name	Age	Udaeobacter	Micrococcales	Acidiphilium	Beijerinckiaceae
L002.	Gelingadalir	0	0.550655	4.75166	1.38977	0.520314
L003	Gelingadalir 2	0	2.53827	1.1556	7.40123	12.686
L004	Gelingadalir 3	0	0	2.57898	0	1.67315
L001	Gelingadalir 5	0	0.339194	9.62163	0.520734	0.0812154
L022.	New Flow	0	0	7.7834	0	6.67293
L301.	Litli-Hrutur Fissure	9	0	11.2661	0	2.24108
L221d2.	Meradalir Fissure	10	0	31.3462	0	0
L005.	Site 1	12	3.07549	0	6.90117	4.07725
L006	Site 2	12	3.94187	11.0816	2.50296	2.056
L011	Site 1	21	9.21346	5.40661	7.25261	0.643759
L012	Site 2	21	8.38085	0.283442	2.81457	1.84679
L020.	Site 1	28	5.49571	5.10118	0.00318807	2.74227
L021.	Site 2	28	6.53928	1.78183	2.80001	0.974714
L307.	Litli-Hrutur Fissure	30	0	19.1089	4.94631	0.559605
L025	Site 1	35	13.3853	0.347122	4.08983	3.66238
L026	Site 2	35	11.3578	0.55593	2.28717	2.21249
L027	Site 3	35	0.603533	2.65006	0	4.43871
L030.	Site 1	45	0.760842	18.0113	1.3436	0.0344677
L031.	Site 2	45	4.56118	1.77098	7.03063	3.37271
L032.	Site 3	45	0	10.3669	0	0
L034	Site 2	56	8.46975	1.2932	7.51768	2.4478
L037	Site 3	63	2.43391	3.05354	6.94958	2.8886
L041.	Site B	63	0	9.46018	6.04906	4.73623
L040.	Site A	64	0	4.08185	5.40383	12.8035
L042.	Site C	64	3.77127	0.905207	7.33376	3.70577
L043.	Site 3	70	9.07196	2.40447	4.57065	2.74766
L044.	Site 4	70	0	17.9142	3.62393	0
L046.	Site B	80	0	18.8228	2.07546	0
L045.	Site A	81	0	3.20175	0	0.615663
L047.	Site C	81	0.600071	5.0125	7.8465	1.68476
L048	Site 3	87	0.692412	2.60547	8.78007	2.49126
L049.	Site 4	87	5.24361	12.8568	5.26112	0.231342
L051.	Site B	93	0.416588	6.80088	1.42047	0
L050.	Site A	94	0	3.50726	0.362564	0.278011
L052.	Site C	94	0	4.41775	1.11077	0.942224
L304.	Meradalir Fissure	355	0	14.655	12.2605	9.59005
L401	Litli-Hrutur Fissure	390	0.00140749	0.575664	2.37162	62.7165
L403	Litli-Hrutur Fissure E	390	0.0100445	1.56415	10.2387	47.6582
L402	Litli-Hrutur Fissure SW	390	0.00426064	0.328602	18.0518	43.3696
L404	Litli-Hrutur Margin	390	0.00356195	0.293267	9.29907	55.795
L206.	Shelly Site C	443	0	0	2.73438	2.62784
L203.	Site B	448	0	1.93586	6.16804	23.0222
L205.	Site C	449	0.0372752	1.46305	2.1806	58.578
L213.	Site C	456	0	6.53246	1.8842	40.407
L212.	Site B	457	0	1.0143	0.837388	66.2893
L416	SE Meradalir	724	0.0113365	0.185919	25.0388	3.99001
L407	Meradalir Cone	731	0.0147807	0.125931	20.3352	24.6961
L406	Meradalir Fissure	731	0	0.742463	18.4776	8.044
L405	Meradalir Fissure W	731	0	0.0951107	33.6156	3.76993
L303.	Site B	827	0.00372001	0.12834	29.4246	11.7155
L302.	Site C	828	0.00234959	0.309206	17.8353	19.7098
L415	SW Meradalir	1094	0.00486752	0.0443485	29.5096	25.4425
L410	Shelly Site C	1203	0	0.00831028	8.67475	37.5162
L412	Green Site B	1208	0	0.0199147	41.5548	21.155
L411	Site B	1208	0	0.0711692	52.5553	9.39254
L413	Between Site B and C	1209	0	0.0976681	24.436	23.6677
L409	Ridge near Site C	1209	0	0.124797	29.3224	14.1175
L408	Site C	1209	0	0.0603962	29.2224	6.07049

## Sheet: Figure 4
#SampleID	Age	Eruption_Name	Weighted_Unifrac_PC1	Weighted_Unifrac_PC2	Jaccard_PC1	Jaccard_PC2
L001	0	Fagradalsfjall	-0.148439	-0.0827952	-0.181062	0.105782
L006	12	Fagradalsfjall	-0.168451	0.0334801	-0.188292	-0.118912
L027	35	Fagradalsfjall	-0.126434	-0.0555917	-0.195674	0.128916
L037	63	Fagradalsfjall	-0.127254	0.0524663	-0.16152	-0.169898
L048	87	Fagradalsfjall	-0.0893811	-0.135373	-0.12256	-0.0344879
L002.	0	Fagradalsfjall	-0.120927	-0.0461226	-0.161864	0.0845809
L005.	12	Fagradalsfjall	-0.100249	0.0661722	-0.139322	0.031064
L020.	28	Fagradalsfjall	-0.159293	0.0657607	-0.188611	-0.0572014
L021.	28	Fagradalsfjall	-0.14498	0.106151	-0.168475	-0.261068
L022.	0	Fagradalsfjall	-0.0557978	-0.0488628	-0.14997	0.0797097
L030.	45	Fagradalsfjall	-0.16725	0.0341674	-0.181418	0.055698
L031.	45	Fagradalsfjall	-0.115713	0.0916556	-0.156966	-0.233
L032.	45	Fagradalsfjall	-0.14045	-0.0487633	-0.16791	0.0871338
L040.	64	Fagradalsfjall	-0.0968267	-0.0264318	-0.136439	0.0334011
L041.	63	Fagradalsfjall	-0.0205729	0.0124578	-0.13564	0.0566035
L042.	64	Fagradalsfjall	-0.0543654	0.0343612	-0.0956357	-0.0513764
L043.	70	Fagradalsfjall	-0.144779	0.0466625	-0.128157	-0.113976
L044.	70	Fagradalsfjall	-0.0981837	0.0195503	-0.137092	0.0696206
L045.	81	Fagradalsfjall	-0.115738	-0.103769	-0.189666	0.16155
L046.	80	Fagradalsfjall	-0.131124	-0.0424415	-0.173705	0.121057
L047.	81	Fagradalsfjall	-0.103477	-0.0770902	-0.136372	0.056427
L049.	87	Fagradalsfjall	-0.160975	-0.025403	-0.171571	0.0269188
L050.	94	Fagradalsfjall	-0.155755	-0.0951955	-0.182568	0.126809
L051.	93	Fagradalsfjall	-0.175009	-0.0150261	-0.175003	0.106231
L052.	94	Fagradalsfjall	-0.144628	-0.0671513	-0.181708	0.134974
L203.	448	Fagradalsfjall	0.116005	-0.254873	0.0492347	0.0994645
L205.	449	Fagradalsfjall	0.0808393	-0.151529	0.0412704	0.161492
L212.	457	Fagradalsfjall	0.128104	-0.160402	0.0990321	0.14782
L213.	456	Fagradalsfjall	0.0407888	-0.152419	-0.0046681	0.147649
L221d2.	10	Meradalir	-0.100958	-0.0230944	-0.174118	0.122209
L301.	9	Litli Hrutur	-0.122371	-0.0102005	-0.169747	0.102461
L302.	828	Fagradalsfjall	0.217714	0.0646642	0.29993	0.0871678
L303.	827	Fagradalsfjall	0.263551	0.0182857	0.327982	0.0463736
L304.	355	Meradalir	0.0927332	-0.0260387	0.10767	0.0883931
L307.	30	Litli Hrutur	-0.111679	0.00609324	-0.129132	0.121388
L003	0	Fagradalsfjall	-0.0667444	0.097436	-0.127071	-0.0952841
L004	0	Fagradalsfjall	-0.0885124	0.019717	-0.146952	0.0535395
L011	21	Fagradalsfjall	-0.148474	0.0986678	-0.142563	0.0182953
L012	21	Fagradalsfjall	-0.147675	0.0880021	-0.159051	-0.0776171
L025	35	Fagradalsfjall	-0.120506	0.117579	-0.138325	-0.225303
L026	35	Fagradalsfjall	-0.15545	0.120781	-0.166854	-0.309284
L034	56	Fagradalsfjall	-0.0932867	0.123049	-0.153481	-0.330341
L401	390	Litli Hrutur	0.171736	-0.262919	0.20391	-0.26897
L402	390	Litli Hrutur	0.237635	-0.127861	0.246117	-0.204787
L403	390	Litli Hrutur	0.224842	-0.132693	0.240245	-0.234143
L404	390	Litli Hrutur	0.170763	-0.138783	0.297831	-0.243871
L405	731	Meradalir	0.219985	0.124766	0.317476	-0.030234
L406	731	Meradalir	0.219888	0.12067	0.29494	-0.0244571
L407	731	Meradalir	0.217245	0.0716487	0.27585	-0.065836
L408	1209	Fagradalsfjall	0.244412	0.156517	0.39598	0.0621421
L409	1209	Fagradalsfjall	0.224397	0.132952	0.38054	0.0809921
L410	1203	Fagradalsfjall	0.211007	0.0681203	0.283863	0.152086
L411	1208	Fagradalsfjall	0.2287	0.0538744	0.397293	0.0890496
L412	1208	Fagradalsfjall	0.23273	0.0386015	0.333933	0.110706
L413	1209	Fagradalsfjall	0.25082	0.109584	0.415475	0.0688683
L415	1094	Fagradalsfjall	0.258682	0.0447198	0.3255	0.00296108
L416	724	Fagradalsfjall*	0.169133	0.0722159	0.185089	-0.0794867

## Sheet: Figure 5
#SampleID	Eruption_Name	Age	Aerosol	Old Lava	Rain	Soil	Hot_Spring	Unknown
L002.	Fagradalsfjall	0	0.64589	0.0114352	0.00278658	0.0358062	0	0.304082
L004	Fagradalsfjall	0	0.325228	0.0194781	0.00082013	0.0312395	9.31966e-06	0.623225
L003	Fagradalsfjall	0	0.0239329	0.0290121	0.0170736	0.516934	0	0.413048
L001	Fagradalsfjall	0	0.511938	0.00504194	0.00536813	0.00267474	3.72787e-05	0.474939
L022.	Fagradalsfjall	0	0.522628	9.31966e-06	0.000391426	0.192712	9.31966e-06	0.28425
L301.	Litli Hrutur	9	0.721249	0	7.45573e-05	1.86393e-05	0	0.278658
L221d2.	Meradalir	10	0.614949	9.31966e-06	0.0471761	0.0126747	0	0.325191
L006	Fagradalsfjall	12	0.345778	0.0112116	0.00536813	0.241678	0	0.395965
L005.	Fagradalsfjall	12	0.143439	0.042507	0.00257223	0.313896	2.7959e-05	0.497558
L012	Fagradalsfjall	21	0.0596645	0.000400746	0.000671016	0.405685	9.31966e-06	0.533569
L011	Fagradalsfjall	21	0.21479	0.00595527	0.100345	0.384595	0	0.294315
L020.	Fagradalsfjall	28	0.147829	0.00212488	0.0249674	0.464967	0	0.360112
L021.	Fagradalsfjall	28	0.0246878	0.0141193	0.00739981	0.524539	9.31966e-06	0.429245
L307.	Litli Hrutur	30	0.34233	0.010205	0.0261976	0.0674651	0	0.553802
L025	Fagradalsfjall	35	0.0517801	0.0212675	0.00491146	0.601883	0	0.320158
L027	Fagradalsfjall	35	0.639329	9.31966e-05	0.00167754	0.000363467	9.31966e-06	0.358527
L026	Fagradalsfjall	35	0.0071109	0.019329	0.00932898	0.53165	0	0.432582
L030.	Fagradalsfjall	45	0.48616	0.00800559	0.00555452	0.0401957	0	0.460084
L031.	Fagradalsfjall	45	0.06	0.0102796	0.0268686	0.448546	1.86393e-05	0.454287
L032.	Fagradalsfjall	45	0.774147	0	4.65983e-05	0.000372787	9.31966e-06	0.225424
L034	Fagradalsfjall	56	0.013411	0.0223299	0.185322	0.564846	0	0.214091
L041.	Fagradalsfjall	63	0.164688	0.118164	0.0555079	0.00145387	0	0.660186
L037	Fagradalsfjall	63	0.185871	0.00788444	0.0438211	0.330615	1.86393e-05	0.431789
L040.	Fagradalsfjall	64	0.229152	0.0432153	0.0603075	0.152013	0	0.515312
L042.	Fagradalsfjall	64	0.0833364	0.0292637	0.108229	0.152637	0	0.626533
L043.	Fagradalsfjall	70	0.0655359	0.0727679	0.0574185	0.270774	0	0.533504
L044.	Fagradalsfjall	70	0.339105	2.7959e-05	0.00963653	0.136747	0	0.514483
L046.	Fagradalsfjall	80	0.584809	0.000232992	0.000167754	0.000167754	0	0.414623
L047.	Fagradalsfjall	81	0.491733	0.0428705	0.0305871	0.0325722	0	0.402237
L045.	Fagradalsfjall	81	0.620652	0	0.00761417	0.000260951	0	0.371473
L048	Fagradalsfjall	87	0.269981	0.0419478	0.0966822	0.0855359	0	0.505853
L049.	Fagradalsfjall	87	0.286952	0.0978565	0.0361883	0.0333737	0	0.545629
L051.	Fagradalsfjall	93	0.399432	0.0848649	0.0315657	0.00726934	0	0.476869
L052.	Fagradalsfjall	94	0.548462	0.00594595	0.00125815	0.00312209	0	0.441212
L050.	Fagradalsfjall	94	0.608546	0.000410065	8.3877e-05	0.00082945	0	0.39013
L304.	Meradalir	355	0.0394408	0.000195713	0.699534	0.00651445	0	0.254315
L403	Litli Hrutur	390	0.000428705	0.000121156	0.841827	0.0421342	0	0.115489
L401	Litli Hrutur	390	0.000624418	3.72787e-05	0.584604	0.00818267	9.31966e-06	0.406542
L402	Litli Hrutur	390	0.00315937	2.7959e-05	0.620298	0.214818	0	0.161696
L404	Litli Hrutur	390	0.00162162	0.000326188	0.635648	0.223271	0	0.139133
L203.	Fagradalsfjall	448	0.0360671	0.00130475	0.394678	0.0261696	0	0.54178
L205.	Fagradalsfjall	449	0.0923579	0.00303821	0.630112	0.102815	0	0.171678
L213.	Fagradalsfjall	456	0.215247	0.000782852	0.396673	0.0871109	0	0.300186
L212.	Fagradalsfjall	457	0.0102889	9.31966e-05	0.663374	0.145555	0	0.18069
L416	Fagradalsfjall*	724	0.00157502	0.00285182	0.9711	0.0026561	0	0.0218173
L405	Meradalir	731	0.000382106	0.00176142	0.965741	0.00256291	0	0.0295527
L406	Meradalir	731	0.000475303	0.000512582	0.853625	0.00684063	0	0.138546
L407	Meradalir	731	0.000372787	0.000689655	0.881696	0.01137	0	0.105871
L303.	Fagradalsfjall	827	0.000139795	0.000633737	0.836869	0.000438024	9.31966e-06	0.161911
L302.	Fagradalsfjall	828	0.000615098	0.00158434	0.867484	0.00167754	9.31966e-06	0.12863
L415	Fagradalsfjall	1094	0.000177074	0.00776328	0.927055	0.000540541	0	0.0644641
L410	Fagradalsfjall	1203	5.5918e-05	0.000438024	0.926104	4.65983e-05	0	0.0733551
L412	Fagradalsfjall	1208	5.5918e-05	0.000391426	0.956496	0.000177074	9.31966e-06	0.0428705
L411	Fagradalsfjall	1208	7.45573e-05	0.00202237	0.880363	0.000214352	0	0.117325
L413	Fagradalsfjall	1209	0.000242311	0.00219944	0.905042	0.000680336	9.31966e-06	0.0918267
L409	Fagradalsfjall	1209	4.65983e-05	0.0172321	0.882954	0.000959925	0	0.0988071
L408	Fagradalsfjall	1209	9.31966e-05	0.00604846	0.913364	0.00301957	9.31966e-06	0.0774651

## Sheet: Figure 6 NRI NTI
#SampleID	Age	Eruption_Name	NRI	NTI
L002.	0	Fagradalsfjall	1.10063	2.48707
L001	0	Fagradalsfjall	2.47072	3.01773
L003	0	Fagradalsfjall	2.12683	4.53607
L022.	0	Fagradalsfjall	1.21733	3.61354
L004	0	Fagradalsfjall	1.2065	3.50373
L301.	9	Litli Hrutur	1.70873	3.98378
L221d2.	10	Meradalir	2.32692	3.98706
L006	12	Fagradalsfjall	3.96506	4.0777
L005.	12	Fagradalsfjall	3.3439	6.73452
L011	21	Fagradalsfjall	0.55801	5.06069
L012	21	Fagradalsfjall	1.08787	6.12137
L021.	28	Fagradalsfjall	5.91149	8.11605
L020.	28	Fagradalsfjall	4.19525	7.72827
L307.	30	Litli Hrutur	2.57753	3.3994
L025	35	Fagradalsfjall	2.99721	6.11704
L026	35	Fagradalsfjall	4.46139	7.10357
L027	35	Fagradalsfjall	3.0188	3.62874
L032.	45	Fagradalsfjall	1.57544	4.50967
L030.	45	Fagradalsfjall	2.18325	4.46917
L031.	45	Fagradalsfjall	4.8911	8.14943
L034	56	Fagradalsfjall	2.76819	5.03005
L041.	63	Fagradalsfjall	2.03016	4.95841
L037	63	Fagradalsfjall	4.84449	5.41632
L040.	64	Fagradalsfjall	1.65655	4.97754
L042.	64	Fagradalsfjall	-1.38955	5.27251
L043.	70	Fagradalsfjall	0.85268	5.92032
L044.	70	Fagradalsfjall	0.389833	2.87309
L046.	80	Fagradalsfjall	3.16229	5.19279
L047.	81	Fagradalsfjall	5.43724	6.0856
L045.	81	Fagradalsfjall	6.07377	5.81891
L049.	87	Fagradalsfjall	1.33618	5.49989
L048	87	Fagradalsfjall	-0.641764	2.73418
L051.	93	Fagradalsfjall	2.44772	5.5622
L052.	94	Fagradalsfjall	4.89294	4.44196
L050.	94	Fagradalsfjall	2.84637	3.82924
L304.	355	Meradalir	1.00681	3.67753
L403	390	Litli Hrutur	0.141214	1.89295
L404	390	Litli Hrutur	1.51535	2.55188
L401	390	Litli Hrutur	0.940435	2.24932
L402	390	Litli Hrutur	0.755304	2.89701
L206.	443	Fagradalsfjall	0.977101	1.99892
L203.	448	Fagradalsfjall	-0.903095	2.04799
L205.	449	Fagradalsfjall	0.199979	1.29716
L213.	456	Fagradalsfjall	0.551882	2.02639
L212.	457	Fagradalsfjall	-0.298544	1.50043
L416	724	Fagradalsfjall	0.164152	1.67535
L406	731	Meradalir	-0.354547	3.38458
L405	731	Meradalir	0.321912	2.36265
L407	731	Meradalir	-0.075677	2.78202
L303.	827	Fagradalsfjall	-0.538533	1.57419
L302.	828	Fagradalsfjall	0.0878628	2.49624
L415	1094	Fagradalsfjall	0.05046	2.40039
L410	1203	Fagradalsfjall	-0.231094	2.36293
L411	1208	Fagradalsfjall	0.8238	2.18637
L412	1208	Fagradalsfjall	0.631937	2.29679
L408	1209	Fagradalsfjall	-0.291508	2.78939
L409	1209	Fagradalsfjall	0.222842	3.1925
L413	1209	Fagradalsfjall	-0.432358	2.90322

## Sheet: Figure 6 beta NRI
Age_bin	Process	Percentage
0-0	variable selection	0
0-0	homogeneous selection	20
0-0	dispersal limitation	0
0-0	homogeneous dispersal	30
0-0	drift	50
10-20	variable selection	0
10-20	homogeneous selection	100
10-20	dispersal limitation	0
10-20	homogeneous dispersal	0
10-20	drift	0
20-40	variable selection	0
20-40	homogeneous selection	80.9524
20-40	dispersal limitation	0
20-40	homogeneous dispersal	0
20-40	drift	19.0476
40-60	variable selection	0
40-60	homogeneous selection	83.3333
40-60	dispersal limitation	0
40-60	homogeneous dispersal	0
40-60	drift	16.6667
60-80	variable selection	0
60-80	homogeneous selection	26.6667
60-80	dispersal limitation	0
60-80	homogeneous dispersal	0
60-80	drift	73.3333
80-100	variable selection	0
80-100	homogeneous selection	85.7143
80-100	dispersal limitation	0
80-100	homogeneous dispersal	0
80-100	drift	14.2857
440-460	variable selection	0
440-460	homogeneous selection	0
440-460	dispersal limitation	70
440-460	homogeneous dispersal	0
440-460	drift	30
820-840	variable selection	0
820-840	homogeneous selection	0
820-840	dispersal limitation	100
820-840	homogeneous dispersal	0
820-840	drift	0
1200-1220	variable selection	0
1200-1220	homogeneous selection	0
1200-1220	dispersal limitation	86.6667
1200-1220	homogeneous dispersal	0
1200-1220	drift	13.3333

## Sheet: Figure 7
SampleID	True_Age	Predicted_Age	Model_Run
L221d2.	10	74.3468	Class Taxonomy
L301.	9	91.5265	Class Taxonomy
L304.	355	261.987	Class Taxonomy
L307.	30	70.4887	Class Taxonomy
L401	390	467.23	Class Taxonomy
L402	390	493.275	Class Taxonomy
L403	390	537.605	Class Taxonomy
L404	390	505.803	Class Taxonomy
L405	731	870.083	Class Taxonomy
L406	731	758.604	Class Taxonomy
L407	731	825.45	Class Taxonomy
L221d2.	10	165.363	paprica
L301.	9	255.826	paprica
L304.	355	422.95	paprica
L307.	30	81.159	paprica
L401	390	453.774	paprica
L402	390	639.539	paprica
L403	390	899.035	paprica
L404	390	540.003	paprica
L405	731	893.267	paprica
L406	731	906.253	paprica
L407	731	485.253	paprica
L221d2.	10	68.463	FAPROTAX
L301.	9	30.257	FAPROTAX
L304.	355	266.24	FAPROTAX
L307.	30	79.3	FAPROTAX
L401	390	843.041	FAPROTAX
L402	390	1036.34	FAPROTAX
L403	390	662.081	FAPROTAX
L404	390	1081.2	FAPROTAX
L405	731	1123.22	FAPROTAX
L406	731	1096.62	FAPROTAX
L407	731	1155.45	FAPROTAX
L221d2.	10	67.2394	PICRUSt2
L301.	9	66.4855	PICRUSt2
L304.	355	518.396	PICRUSt2
L307.	30	33.3755	PICRUSt2
L401	390	430.99	PICRUSt2
L402	390	524.054	PICRUSt2
L403	390	533.466	PICRUSt2
L404	390	597.271	PICRUSt2
L405	731	899.129	PICRUSt2
L406	731	842.272	PICRUSt2
L407	731	321.264	PICRUSt2
